# Supplementary material for: Wearable-Derived Axis-Specific Motor Signatures of ADHD Symptoms in Children and Adolescents
Source: Biosensors (Basel). 2026 Jun 2;16(6):323. doi: 10.3390/bios16060323 (PMC13297289; doi:10.3390/bios16060323)
Supplement: Supplementary file 1 [file biosensors-16-00323-s001.zip]

Archive with 1 entries (1 files):
- biosensors-4302248-supplementary.pdf
